# Supplementary material for: Examining Topoisomers of a Snake-Venom-Derived Peptide for Improved Antimicrobial and Antitumoral Properties
Source: Biomedicines. 2022 Aug 29;10(9):2110. doi: 10.3390/biomedicines10092110 (PMC9495681; doi:10.3390/biomedicines10092110)
Supplement: Supplementary file 1 [file biomedicines-10-02110-s001.zip]

Archive with 1 entries (1 files):
- biomedicines-1865599-supplementary.pdf
